# Supplementary material for: Unraveling the role of GPCR signaling in metabolic reprogramming and immune microenvironment of lung adenocarcinoma: a multi-omics study with experimental validation
Source: Front Immunol. 2025 Jun 6;16:1606125. doi: 10.3389/fimmu.2025.1606125 (PMC12179119; doi:10.3389/fimmu.2025.1606125)
Supplement: Supplementary file 1 [file DataSheet1.zip]

Archive with 2 entries (2 files):
- Supplementary Figures.DOCX
- Supplementary Table 1.XLS
