# Supplementary material for: Unraveling the role of GPCR signaling in metabolic reprogramming and immune microenvironment of lung adenocarcinoma: a multi-omics study with experimental validation
Source: Front Immunol. 2025 Jun 6;16:1606125. doi: 10.3389/fimmu.2025.1606125 (PMC12179119; doi:10.3389/fimmu.2025.1606125)
Supplement: Supplementary file 1 [file DataSheet1.zip › Supplementary Table 1.XLS]

## Sheet: Table S1_Primer
	Primer	sequence
1	ADM-F	5’-ATGAAGCTGGTTTCCGTCG-3’
2	ADM-R	5’- GACATCCGCAGTTCCCTCTT-3’
3	CDH1-F	5’-CGAGAGCTACACGTTCACGG-3’
4	CDH1-R	5’-GGGTGTCGAGGGAAAAATAGG-3’
5	CDH2-F	5’-AGCCAACCTTAACTGAGGAGT -3’
6	CDH2-R	5’-GGCAAGTTGATTGGAGGGATG-3’
7	MMP2-F	5’-GATACCCCTTTGACGGTAAGGA-3’
8	MMP2-R	5’-CCTTCTCCCAAGGTCCATAGC-3’
9	MMP9-F	5’-GGGACGCAGACATCGTCATC-3’
10	MMP9-R	5’-TCGTCATCGTCGAAATGGGC-3’
11	TWIST1-F	5’-GTCCGCAGTCTTACGAGGAG-3’
12	TWIST1-R	5’-GCTTGAGGGTCTGAATCTTGCT-3’
13	TWIST2-F	5’-GCAAGATCCAGACGCTCAAGCT-3’
14	TWIST2-R	5’-ACACGGAGAAGGCGTAGCTGAG-3’
15	VEGFA-F	5’-AGGGCAGAATCATCACGAAGT-3’
16	VEGFA-R	5’-AGGGTCTCGATTGGATGGCA-3’
17	VCAN-F	5’-GCAAGTGATGCGGGTCTTTAC-3’
18	VCAN-R	5’-TTGCCGCCCTGTAGTGAAAC-3’
19	GAPDH-F	5’- TGCACCACCAACTGCTTAG-3’
20	GAPDH-R	5’-GGATGCAGGGATGATGTTC -3’
21	si-ADM #1 sense strand	5’-ACUUAUUCCACUUCUUUCGAA-3’
22	si-ADM #1 anti-sense strand	5’-UUGUCCUUAUCUGUGAACUGG-3’
23	si-ADM #2 sense strand	5’-GGACUCUGGUGUCUUCUAAGC-3
24	si-ADM #2 anti-sense strand	5’-UUAGAAGACACCAGAGUCCGA-3’
